# Supplementary material for: Fusion of Ni Plating on CP-Titanium by Electron Beam Single-Track Scanning: Toward a New Approach for Fabricating TiNi Self-Healing Shape Memory Coating
Source: Materials (Basel). 2023 Aug 3;16(15):5449. doi: 10.3390/ma16155449 (PMC10419621; doi:10.3390/ma16155449)
Supplement: Supplementary file 1 [file materials-16-05449-s001.zip]

Archive with 1 entries (1 files):
- materials-2490269-supplementary.pdf
